# Supplementary material for: Apoptosis Inhibitor of Macrophage (AIM) Modulates Calcium Oxalate-Induced Ureteral Fibrosis in AIM-Felinized Mice
Source: Int J Mol Sci. 2025 Sep 18;26(18):9117. doi: 10.3390/ijms26189117 (PMC12471175; doi:10.3390/ijms26189117)
Supplement: Supplementary file 1 [file ijms-26-09117-s001.zip]

Archive with 1 entries (1 files):
- ijms-3836487-supplementary.pdf
